# Supplementary material for: Knee replacement outcome predicted by physiotherapists: a prospective cohort study
Source: PeerJ. 2021 Feb 23;9:e10838. doi: 10.7717/peerj.10838 (PMC7908868; doi:10.7717/peerj.10838)
Supplement: Data S1 [file peerj-09-10838-s001.xlsx]

## Sheet: Raw Data
participant_id	time	sex	age	pt_prognosis	OKS	OKSpain	OKSfunc	pass	Eqindex	eq5d_vas
1	0	female	72	7
1	6	female	72	7	34	71.4	70	1	0.771	90
1	12	female	72	7	48	99.96	100	1	1	95
2	0	female	72	9
2	6	female	72	9	36	82.11	65	1	0.838	87
2	12	female	72	9	44	96.39	85	1	1	98
3	0	male	77	7
3	6	male	77	7	26	49.98	60	0	0.723	65
3	12	male	77	7	37	78.54	75	1	0.824	81
4	0	male	74	9
4	6	male	74	9	23	46.41	50	0	0.592	50
4	12	male	74	9	22	42.84	50	0	0.655	50
5	0	male	72	9
5	6	male	72	9	42	92.82	80	1	1	79
5	12	male	72	9	44	99.96	80	1	1	84
6	0	female	74	5
6	6	female	74	5	31	71.4	55	1	0.824	80
6	12	female	74	5
7	0	female	75	9
7	6	female	75	9	33	78.54	55	1	0.838	69
7	12	female	75	9	24	57.12	40	1	0.776	60
8	0	female	73	10
8	6	female	73	10	48	99.96	100	1	1	96
8	12	female	73	10	48	99.96	100	1	1	100
9	0	male	63	8
9	6	male	63	8	43	92.82	85	1	0.838	72
9	12	male	63	8	46	99.96	90	1	1	91
10	0	male	72	8
10	6	male	72	8	42	85.68	90	1	0.824	90
10	12	male	72	8
11	0	female	79	7
11	6	female	79	7	25	57.12	45	0	0.496	40
11	12	female	79	7	30	64.26	60	0	0.496	25
12	0	male	73	9
12	6	male	73	9	38	71.4	90	0	0.627	81
12	12	male	73	9	36	60.69	95	0	0.824	79
13	0	male	59	6
13	6	male	59	6	14	28.56	30	0	0.326	35
13	12	male	59	6	14	28.56	30	0	0.23	29
14	0	male	75	8
14	6	male	75	8	34	71.4	70	1	0.823	91
14	12	male	75	8	34	71.4	70	1	0.824	91
15	0	male	53	9
15	6	male	53	9	46	96.39	95	1	1	99
15	12	male	53	9	42	85.68	90	1	1	87
16	0	female	80	6
16	6	female	80	6	33	64.26	75	1	0.776	80
16	12	female	80	6	39	82.11	80	1	0.389	27
17	0	male	40	8
17	6	male	40	8	36	57.12	100	1	0.824	50
17	12	male	40	8	43	82.11	100	1	0.824	65
18	0	female	60	6
18	6	female	60	6	36	78.54	70	0	0.824	100
18	12	female	60	6	30	60.69	65	0	0.723	76
19	0	female	62	9
19	6	female	62	9	38	82.11	75	1	0.723	70
19	12	female	62	9
20	0	female	61	8
20	6	female	61	8	34	82.11	55	1	0.723	72
20	12	female	61	8	41	96.39	70	1	1	75
21	0	female	66	10
21	6	female	66	10	28	57.12	60	1	0.776	80
21	12	female	66	10	27	64.26	45	0	0.723	50
22	0	female	65	7
22	6	female	65	7	46	99.96	90	1	1	98
22	12	female	65	7	46	99.96	90	1	1	97
23	0	female	68	8
23	6	female	68	8	22	35.7	60	0	0.723	34
23	12	female	68	8	28	60.69	55	0	0.723	20
24	0	female	56	10
24	6	female	56	10	44	92.82	90	1	1	92
24	12	female	56	10	45	96.39	90	1	1	88
25	0	male	56	8
25	6	male	56	8	35	64.26	85	1	0.776	42
25	12	male	56	8	43	89.25	90	1	0.824	53
26	0	female	80	9
26	6	female	80	9	37	82.11	70	1	0.723	74
26	12	female	80	9	37	89.25	60	1	0.785	66
27	0	female	75	8
27	6	female	75	8	38	82.11	75	1	0.824	90
27	12	female	75	8	41	89.25	80	1	0.838	85
28	0	male	72	10
28	6	male	72	10	46	99.96	90	1	1	90
28	12	male	72	10	47	99.96	95	1	1	97
29	0	male	70	10
29	6	male	70	10	45	96.39	90	1	1	83
29	12	male	70	10	47	99.96	95	1	1	89
30	0	male	47	9
30	6	male	47	9	43	82.11	100	1	0.824	85
30	12	male	47	9
31	0	male	67	8
31	6	male	67	8	34	78.54	60	1	0.776	55
31	12	male	67	8	39	82.11	80	1	0.776	73
32	0	male	68	10
32	6	male	68	10	46	99.96	90	1	1	95
32	12	male	68	10	45	89.25	100	1	0.824	90
33	0	male	56	7
33	6	male	56	7	40	85.68	80	1	0.824	70
33	12	male	56	7	35	74.97	70	1	0.824	77
34	0	male	70	9
34	6	male	70	9	30	67.83	55	0	0.776	81
34	12	male	70	9	46	99.96	90	1	0.824	95
35	0	female	73	7
35	6	female	73	7	33	71.4	65	1	0.785	35
35	12	female	73	7	41	89.25	80	1	0.838	72
36	0	female	77	9
36	6	female	77	9	47	96.39	100	1	1	98
36	12	female	77	9	47	99.96	95	1	1	100
37	0	male	66	10
37	6	male	66	10	43	89.25	90	1	1	90
37	12	male	66	10	47	96.39	100	1	1	91
38	0	female	68	5
38	6	female	68	5	37	78.54	75	1	0.723	93
38	12	female	68	5	34	74.97	65	1	0.723	69
39	0	male	60	9
39	6	male	60	9	41	89.25	80	1	1	86
39	12	male	60	9	43	89.25	90	1	0.824	83
40	0	male	71	8
40	6	male	71	8	44	92.82	90	1	1	75
40	12	male	71	8	43	89.25	90	1	0.776	80
41	0	male	64	9
41	6	male	64	9	42	89.25	85	1	1	95
41	12	male	64	9	48	99.96	100	1	1	99
42	0	female	78	6
42	6	female	78	6	48	99.96	100	1	1	100
42	12	female	78	6	48	99.96	100	1	1	95
43	0	female	69	6
43	6	female	69	6	42	92.82	80	0	0.838	75
43	12	female	69	6	42	92.82	80	1	0.771	80
44	0	male	72	6
44	6	male	72	6	18	35.7	40	0	0.496	28
44	12	male	72	6	19	42.84	35	0	0.592	65
45	0	female	70	9
45	6	female	70	9	45	96.39	90	1	1	86
45	12	female	70	9	46	96.39	95	1	1	99
46	0	male	76	8
46	6	male	76	8	33	67.83	70	1	0.824	80
46	12	male	76	8	36	71.4	80	1	0.824	90
47	0	female	70	9
47	6	female	70	9	43	96.39	80	1	1	68
47	12	female	70	9	48	99.96	100	1	1	96
48	0	male	56	9
48	6	male	56	9	44	92.82	90	1	1	95
48	12	male	56	9	44	92.82	90	1	1	95
49	0	female	74	8
49	6	female	74	8	28	53.55	65	0	0.776	75
49	12	female	74	8	34	71.4	70	0	0.723	69
50	0	male	55	8
50	6	male	55	8
50	12	male	55	8
51	0	female	55	8
51	6	female	55	8	34	71.4	70	1	0.776	85
51	12	female	55	8	39	74.97	90	1	1	98
52	0	male	73	8
52	6	male	73	8	41	78.54	95	1	0.824	86
52	12	male	73	8	44	89.25	95	1	0.824	79
53	0	female	68	7
53	6	female	68	7
53	12	female	68	7	32	64.26	70		0.776	80
54	0	male	68	7
54	6	male	68	7
54	12	male	68	7
55	0	male	70	5
55	6	male	70	5	35	78.54	65	0	0.761	61
55	12	male	70	5	31	67.83	60	1	0.761	44
56	0	female	68	6
56	6	female	68	6
56	12	female	68	6	20	42.84	40	0	0.655	50
57	0	female	68	6
57	6	female	68	6	43	89.25	90	1	1	90
57	12	female	68	6	42	82.11	95	1	1	95
58	0	male	74	9
58	6	male	74	9	41	82.11	90	1	0.824	90
58	12	male	74	9	46	96.39	95	1	0.818	75
59	0	female	84	7
59	6	female	84	7
59	12	female	84	7
60	0	female	74	9
60	6	female	74	9	33	67.83	70	0	0.771	79
60	12	female	74	9	44	96.39	85	1	1	90
61	0	male	86	8
61	6	male	86	8
61	12	male	86	8	24	49.98	50	0	0.723	35
62	0	female	86	8
62	6	female	86	8	36	82.11	65	1	0.776	85
62	12	female	86	8	39	82.11	80	1	0.776	90
63	0	male	68	4
63	6	male	68	4	21	49.98	35	0	0.723	76
63	12	male	68	4	16	39.27	25	0	0.723	52
64	0	male	80	7
64	6	male	80	7	48	99.96	100	1	1	96
64	12	male	80	7	48	99.96	100	1	1	97
65	0	male	76	9
65	6	male	76	9	42	96.39	75	1	1	50
65	12	male	76	9	44	96.39	85	1	1	70
66	0	female	72	9
66	6	female	72	9	42	85.68	90	1	1	80
66	12	female	72	9	42	92.82	80	1	1	75
67	0	male	63	7
67	6	male	63	7	41	82.11	90	1	1	90
67	12	male	63	7	37	82.11	70	1	1	90
68	0	female	75	10
68	6	female	75	10	42	96.39	75	1	1	79
68	12	female	75	10	44	96.39	85	1	1	80
69	0	male	82	9
69	6	male	82	9	41	85.68	85	1	1	83
69	12	male	82	9	43	85.68	95	1	1	90
70	0	male	73	7
70	6	male	73	7	37	71.4	85	0	0.776	49
70	12	male	73	7	37	67.83	90	0	0.776	82
71	0	male	60	9
71	6	male	60	9	48	99.96	100	1	1	90
71	12	male	60	9	48	99.96	100	1	1	80
72	0	female	74	7
72	6	female	74	7	22	49.98	40	0	0.655	62
72	12	female	74	7	25	49.98	55	0	0.655	47
73	0	male	53	9
73	6	male	53	9	42	85.68	90	1	0.824	91
73	12	male	53	9	44	92.82	90		0.824	94
74	0	female	73	8
74	6	female	73	8	47	99.96	95	1	1	96
74	12	female	73	8	48	99.96	100	1	1	96
75	0	male	75	8
75	6	male	75	8
75	12	male	75	8	43	99.96	75	1	0.723	80
76	0	male	75	8
76	6	male	75	8	40	78.54	90	1	1	95
76	12	male	75	8	48	99.96	100	1	1	100
77	0	female	67	6
77	6	female	67	6	20	35.7	50	0	0.321	40
77	12	female	67	6	29	64.26	55	1	0.655	70
78	0	female	70	8
78	6	female	70	8	38	85.68	70	1	0.838	87
78	12	female	70	8	42	96.39	75	1	0.838	91
79	0	female	85	6
79	6	female	85	6
79	12	female	85	6
80	0	female	61	6
80	6	female	61	6	37	74.97	80	1	0.655	70
80	12	female	61	6	41	89.25	80	1	0.824	85
81	0	female	63	8
81	6	female	63	8	45	99.96	85	1	1	89
81	12	female	63	8	45	99.96	85	1	1	90
82	0	male	69	8
82	6	male	69	8	40	85.68	80	1	0.823	90
82	12	male	69	8	40	85.68	80	1	0.824	80
83	0	female	66	8
83	6	female	66	8	21	46.41	40	1	0.761	91
83	12	female	66	8	30	71.4	50	0	0.708	83
84	0	male	61	8
84	6	male	61	8	32	71.4	60	1	0.723
84	12	male	61	8	32	71.4	60	1	0.66	81
85	0	male	75	8
85	6	male	75	8
85	12	male	75	8	27	57.12	55	0	0.723	59
86	0	female	75	8
86	6	female	75	8
86	12	female	75	8
87	0	female	67	8
87	6	female	67	8	41	89.25	80	1	1	56
87	12	female	67	8	44	92.82	90	1	0.655	52
88	0	male	75	9
88	6	male	75	9
88	12	male	75	9
89	0	male	78	8
89	6	male	78	8	38	78.54	80	1	0.775	83
89	12	male	78	8	43	89.25	90	1	1	85
90	0	female	65	10
90	6	female	65	10	34	67.83	75	0	0.771	92
90	12	female	65	10	39	82.11	80	1	0.824	95
91	0	female	69	7
91	6	female	69	7	34	78.54	60	1	0.776	80
91	12	female	69	7
92	0	female	71	10
92	6	female	71	10	26	53.55	55	0	0.708	72
92	12	female	71	10	40	85.68	80	1	0.756	85
93	0	female	61	9
93	6	female	61	9	39	74.97	90	1	0.824	80
93	12	female	61	9	41	85.68	85	1	0.824	82
94	0	female	62	8
94	6	female	62	8	13	21.42	35	0	0.592	40
94	12	female	62	8	21	46.41	40	0	0.66	61
95	0	female	73	8
95	6	female	73	8	34	67.83	75	0	0.776	75
95	12	female	73	8	37	67.83	90	0	0.723	60
96	0	female	78	8
96	6	female	78	8	27	67.83	40	1	0.776	85
96	12	female	78	8	41	89.25	80	1	1	89
97	0	female	65	7
97	6	female	65	7	18	35.7	40	0	0.655	49
97	12	female	65	7	13	21.42	35	0	0.592	25
98	0	male	60	8
98	6	male	60	8	40	85.68	80	0	0.824	79
98	12	male	60	8	44	92.82	90	1	0.824	93
99	0	male	63	9
99	6	male	63	9	41	85.68	85	1	0.776	82
99	12	male	63	9	42	85.68	90	1	1	84
100	0	male	77	10
100	6	male	77	10	48	99.96	100	1	1	87
100	12	male	77	10	48	99.96	100	1	1	93
101	0	female	79	8
101	6	female	79	8	31	67.83	60	1	0.756	81
101	12	female	79	8	33	71.4	65	1	0.756	87
102	0	female	61	5
102	6	female	61	5	33	71.4	65	0	0.761	70
102	12	female	61	5	30	64.26	60	1	0.66	57
103	0	male	70	10
103	6	male	70	10	38	82.11	75	1	0.761	90
103	12	male	70	10	44	96.39	85	1	1	90
104	0	male	75	10
104	6	male	75	10	44	99.96	80	1	1	85
104	12	male	75	10	41	92.82	75	1	1	93
105	0	male	69	10
105	6	male	69	10	36	71.4	80	1	0.824	88
105	12	male	69	10	45	92.82	95	1	1	88
106	0	male	75	10
106	6	male	75	10	41	92.82	75	1	0.824	98
106	12	male	75	10	43	99.96	75	1	1	94
107	0	male	68	6
107	6	male	68	6	28	64.26	50	0	0.66	46
107	12	male	68	6	37	78.54	75	1	0.723	51
108	0	male	67	9
108	6	male	67	9	45	92.82	95	1	1	98
108	12	male	67	9	45	96.39	90	1	1	91
109	0	female	71	8
109	6	female	71	8	48	99.96	100	1	1	86
109	12	female	71	8	48	99.96	100	1	1	79
110	0	female	73	10
110	6	female	73	10
110	12	female	73	10
111	0	male	75	9
111	6	male	75	9	46	99.96	90	1	1	90
111	12	male	75	9	44	89.25	95	1	1	92
112	0	female	62	8
112	6	female	62	8	40	82.11	85	1	1	90
112	12	female	62	8	46	96.39	95	1	1	94
113	0	female	63	8
113	6	female	63	8	44	92.82	90	1	1	81
113	12	female	63	8	43	96.39	80	1	1	91
114	0	female	76	9
114	6	female	76	9	28	60.69	55	0	0.723	26
114	12	female	76	9	24	49.98	50	0	0.592	69
115	0	male	85	8
115	6	male	85	8	42	85.68	90	1	0.723	55
115	12	male	85	8	30	64.26	60	0	0.66	74
116	0	female	62	9
116	6	female	62	9
116	12	female	62	9
117	0	male	68	8
117	6	male	68	8	40	85.68	80	1	0.776	77
117	12	male	68	8	43	85.68	95	1	0.838	85
118	0	female	75	7
118	6	female	75	7	30	57.12	70	0	0.723	64
118	12	female	75	7	23	49.98	45	0	0.776	60
119	0	female	71	10
119	6	female	71	10	40	78.54	90	1	1	86
119	12	female	71	10	42	89.25	85	1	1	89
120	0	male	79	10
120	6	male	79	10	33	74.97	60	1	0.713	80
120	12	male	79	10	37	82.11	70	1	1	90
121	0	male	84	7
121	6	male	84	7	46	99.96	90	1	1	90
121	12	male	84	7	46	96.39	95	1	0.838	91
122	0	male	72	7
122	6	male	72	7	42	89.25	85	1	0.838	80
122	12	male	72	7	38	78.54	80	1	0.824	70
123	0	female	71	10
123	6	female	71	10	43	92.82	85	1	1	90
123	12	female	71	10	43	99.96	75	1	1	91
124	0	female	85	7
124	6	female	85	7	32	67.83	65	1	0.655	30
124	12	female	85	7	23	49.98	45	0	0.592	40
125	0	female	55	8
125	6	female	55	8	24	49.98	50	0	0.66	61
125	12	female	55	8	23	53.55	40	0	0.66	40
126	0	female	79	8
126	6	female	79	8	28	57.12	60	1	0.723	78
126	12	female	79	8	32	71.4	60	1	0.723	80
127	0	female	80	9
127	6	female	80	9	40	89.25	75	1	1	88
127	12	female	80	9	38	78.54	80	1	0.833	87
128	0	male	63	9
128	6	male	63	9	47	96.39	100	1	1	100
128	12	male	63	9	48	99.96	100	1	1	100
129	0	male	65	10
129	6	male	65	10	46	99.96	90	1	1	95
129	12	male	65	10	47	96.39	100	1	1	90
130	0	female	76	9
130	6	female	76	9	47	99.96	95	1	1	87
130	12	female	76	9
131	0	female	70	8
131	6	female	70	8	38	82.11	75	1	1	89
131	12	female	70	8	41	92.82	75	1	1	82
132	0	male	60	10
132	6	male	60	10	42	92.82	80	1	0.824	90
132	12	male	60	10	44	92.82	90	1	1	85
133	0	male	69	8
133	6	male	69	8	43	99.96	75	1	1	20
133	12	male	69	8	45	99.96	85	1	1	35
134	0	female	69	7
134	6	female	69	7	35	71.4	75	1	0.723	77
134	12	female	69	7	33	67.83	70	1	0.723	80
135	0	male	74	8
135	6	male	74	8	27	60.69	50	0	0.655	50
135	12	male	74	8	42	96.39	75	1	0.818	82
136	0	male	73	7
136	6	male	73	7	37	78.54	75	1	0.824	87
136	12	male	73	7	45	99.96	85	1	1	100
137	0	female	67	9
137	6	female	67	9	30	53.55	75	0	0.389	80
137	12	female	67	9	45	99.96	85	1	1	98
138	0	female	71	9
138	6	female	71	9	41	85.68	85	1	0.824	87
138	12	female	71	9	42	82.11	95	1	1	90
139	0	male	74	7
139	6	male	74	7	39	82.11	80	1	0.838	86
139	12	male	74	7	46	96.39	95	1	1	92
140	0	female	71	10
140	6	female	71	10	36	71.4	80	1	0.723	91
140	12	female	71	10	37	82.11	70	1	0.776	89
141	0	female	70	8
141	6	female	70	8	46	99.96	90	1	1	91
141	12	female	70	8	45	99.96	85	1	1	85
142	0	female	67	8
142	6	female	67	8	42	89.25	85	1	0.838	76
142	12	female	67	8	43	92.82	85	1	0.776	90
143	0	male	67	10
143	6	male	67	10	41	85.68	85	1	0.824	96
143	12	male	67	10	42	92.82	80	1	1	97
144	0	female	59	9
144	6	female	59	9	36	82.11	65	1	0.776	85
144	12	female	59	9	41	92.82	75	1	1	86
145	0	male	70	10
145	6	male	70	10	41	85.68	85	1	0.776	87
145	12	male	70	10	47	99.96	95	1	1	90
146	0	female	59	9
146	6	female	59	9	47	96.39	100	1	1	95
146	12	female	59	9	43	82.11	100	1	1	96
147	0	female	74	9
147	6	female	74	9	39	78.54	85	1	0.838	85
147	12	female	74	9	45	92.82	95	1	0.838	89
148	0	male	63	5
148	6	male	63	5	17	14.28	65	0	0.442	75
148	12	male	63	5	29	49.98	75	1	0.723	75
149	0	female	63	8
149	6	female	63	8	43	89.25	90	1	1	76
149	12	female	63	8	43	85.68	95	1	0.838	94
150	0	female	59	10
150	6	female	59	10	39	78.54	85	1	0.776	88
150	12	female	59	10	39	89.25	70	1	0.713	23
151	0	male	69	10
151	6	male	69	10	41	82.11	90	1	0.776	85
151	12	male	69	10	47	99.96	95	1	1	85
152	0	female	51	9
152	6	female	51	9	43	89.25	90	1	0.66	70
152	12	female	51	9	43	89.25	90	1	0.833	80
153	0	female	70	8
153	6	female	70	8	42	99.96	70	0	1	85
153	12	female	70	8	43	99.96	75	1	0.838	91
154	0	female	66	8
154	6	female	66	8	23	42.84	55	0	0.771	91
154	12	female	66	8	27	57.12	55	0	0.655	45
155	0	male	69	9
155	6	male	69	9	43	96.39	80	1	1	90
155	12	male	69	9	43	96.39	80	1	1	85
156	0	female	67	6
156	6	female	67	6	42	89.25	85	1	1	80
156	12	female	67	6	45	96.39	90	1	1	90
157	0	female	78	9
157	6	female	78	9
157	12	female	78	9
158	0	female	67	7
158	6	female	67	7	27	46.41	70	0	0.723	63
158	12	female	67	7	32	60.69	75	0	0.771	77
159	0	male	63	8
159	6	male	63	8	38	71.4	90	1	0.776	80
159	12	male	63	8	45	92.82	95	1	1	85
160	0	female	72	10
160	6	female	72	10	43	92.82	85	1	1	85
160	12	female	72	10	46	99.96	90	1	1	96
161	0	male	53	9
161	6	male	53	9	33	71.4	65	0	0.66	79
161	12	male	53	9
162	0	female	66	8
162	6	female	66	8	34	71.4	70	0	0.776	90
162	12	female	66	8
163	0	female	66	8
163	6	female	66	8	45	99.96	85	1	1	83
163	12	female	66	8	44	96.39	85	1	1	100
164	0	female	70	7
164	6	female	70	7	33	78.54	55	1	0.722	70
164	12	female	70	7	30	74.97	45	0	0.722	72
165	0	male	67	10
165	6	male	67	10	40	82.11	85	0	0.824	83
165	12	male	67	10	42	85.68	90	1	0.723	79
166	0	female	68	7
166	6	female	68	7
166	12	female	68	7	40	89.25	75	1	0.824	79
167	0	female	68	7
167	6	female	68	7	41	89.25	80	1	0.723	80
167	12	female	68	7	42	92.82	80	1	1	74
168	0	female	76	9
168	6	female	76	9	47	99.96	95	1	1	100
168	12	female	76	9	47	96.39	100	1	1	99
169	0	female	55	10
169	6	female	55	10	42	85.68	90	1	1	68
169	12	female	55	10	42	92.82	80	1	1	93
170	0	female	76	8
170	6	female	76	8
170	12	female	76	8
171	0	male	71	8
171	6	male	71	8	39	82.11	80	0	0.723	85
171	12	male	71	8	40	82.11	85	1	0.785	85
172	0	male	72	10
172	6	male	72	10	47	96.39	100	1	1	88
172	12	male	72	10	48	99.96	100	1	1	93
173	0	female	62	4
173	6	female	62	4	36	82.11	65	1	0.838	77
173	12	female	62	4	42	96.39	75	1	1	90
174	0	male	72	8
174	6	male	72	8
174	12	male	72	8
175	0	female	67	8
175	6	female	67	8	40	89.25	75	1	1	75
175	12	female	67	8	43	96.39	80	1	0.818	81
176	0	male	69	10
176	6	male	69	10	34	67.83	75	0	0.776	80
176	12	male	69	10	40	82.11	85	1	0.824	94
177	0	female	78	10
177	6	female	78	10
177	12	female	78	10	33	64.26	75	1	0.776	58
178	0	female	78	10
178	6	female	78	10	40	85.68	80	1	0.824	90
178	12	female	78	10	42	92.82	80	1	1	92
179	0	male	76	10
179	6	male	76	10	39	82.11	80	1	0.824	100
179	12	male	76	10	41	85.68	85	0	0.824	96
180	0	female	76	8
180	6	female	76	8	38	78.54	80	1	0.776	89
180	12	female	76	8	41	89.25	80	1	0.776	93
181	0	female	64	7
181	6	female	64	7
181	12	female	64	7
182	0	female	72	10
182	6	female	72	10	47	99.96	95	1	1	96
182	12	female	72	10	47	99.96	95	1	1	95
183	0	female	67	7
183	6	female	67	7	29	71.4	45	0	0.723	75
183	12	female	67	7	35	78.54	65	0	0.776	80
184	0	male	84	9
184	6	male	84	9	43	82.11	100	1	1	89
184	12	male	84	9	43	89.25	90	1	1	94
185	0	female	65	6
185	6	female	65	6	44	96.39	85	1	1	82
185	12	female	65	6	47	99.96	95	1	1	86
186	0	male	59	10
186	6	male	59	10	45	92.82	95	1	1	90
186	12	male	59	10	33	71.4	65	1	0.723	20
187	0	male	58	7
187	6	male	58	7
187	12	male	58	7
188	0	female	65	9
188	6	female	65	9	46	99.96	90	1	1	91
188	12	female	65	9	46	99.96	90	1	1	98
189	0	female	65	6
189	6	female	65	6	31	74.97	50	1	0.824	78
189	12	female	65	6	32	74.97	55	1	0.824
190	0	male	71	8
190	6	male	71	8	48	99.96	100	1	1	90
190	12	male	71	8	48	99.96	100	1	1	100
191	0	female	79	8
191	6	female	79	8
191	12	female	79	8
192	0	male	71	5
192	6	male	71	5	36	82.11	65	1	0.77	90
192	12	male	71	5	35	82.11	60	1	0.77	90
193	0	female	62	9
193	6	female	62	9
193	12	female	62	9
194	0	female	60	8
194	6	female	60	8	38	89.25	65	1	1	65
194	12	female	60	8	41	92.82	75	1	1	68
195	0	female	75	9
195	6	female	75	9	35	74.97	70	1	0.723	83
195	12	female	75	9	43	92.82	85	1	0.723	88
196	0	male	84	10
196	6	male	84	10	33	78.54	55	1	1	66
196	12	male	84	10	38	89.25	65	1	0.818	83
197	0	female	78	10
197	6	female	78	10	41	89.25	80	1	1	88
197	12	female	78	10	42	92.82	80	1	1	90
198	0	female	68	9
198	6	female	68	9	41	89.25	80	1	0.824	88
198	12	female	68	9	44	96.39	85	1	1	81
199	0	female	68	7
199	6	female	68	7	43	92.82	85	1	0.824	95
199	12	female	68	7	44	89.25	95	1	1	99
200	0	female	72	9
200	6	female	72	9	35	71.4	75	1	0.756	75
200	12	female	72	9	48	99.96	100	1	1	84
201	0	female	83	7
201	6	female	83	7
201	12	female	83	7
202	0	female	71	8
202	6	female	71	8	48	99.96	100	1	1	87
202	12	female	71	8	48	99.96	100	1	1	95
203	0	male	56	8
203	6	male	56	8	46	96.39	95	1	1	85
203	12	male	56	8	48	99.96	100	1	1	80
204	0	male	49	9
204	6	male	49	9	42	92.82	80	1	1	84
204	12	male	49	9	39	85.68	75	1	0.824	80
205	0	female	69	9
205	6	female	69	9	43	96.39	80	1	1	100
205	12	female	69	9	41	92.82	75	1	1	99
206	0	male	69	7
206	6	male	69	7	48	99.96	100	1	1	89
206	12	male	69	7	43	89.25	90	1	1	90
207	0	female	62	10
207	6	female	62	10	47	99.96	95	1	0.771	80
207	12	female	62	10	47	99.96	95	1	1	83
208	0	male	70	6
208	6	male	70	6	40	89.25	75	1	0.838	90
208	12	male	70	6	42	96.39	75	1	1	91
209	0	female	62	9
209	6	female	62	9	39	78.54	85	1	0.776	85
209	12	female	62	9	45	96.39	90	1	1	85
210	0	male	80	9
210	6	male	80	9	47	99.96	95	1	1	92
210	12	male	80	9
211	0	male	76	9
211	6	male	76	9	46	96.39	95	1	1	81
211	12	male	76	9	46	99.96	90	1	1	81
212	0	female	66	10
212	6	female	66	10	43	92.82	85	1	0.833	64
212	12	female	66	10	45	99.96	85	1	0.723	52
213	0	female	75	9
213	6	female	75	9	35	78.54	65	1	0.776	59
213	12	female	75	9	17	49.98	15	0	0.564	26
214	0	female	64	9
214	6	female	64	9	41	85.68	85	1	0.776	88
214	12	female	64	9	46	99.96	90	1	1	90
215	0	female	53	9
215	6	female	53	9	39	78.54	85	1	0.776	81
215	12	female	53	9
216	0	male	53	9
216	6	male	53	9	30	67.83	55	1	0.761	61
216	12	male	53	9	33	78.54	55	1	0.761	77
217	0	male	61	9
217	6	male	61	9	39	82.11	80	1	1	85
217	12	male	61	9	40	82.11	85	1	0.824	85
218	0	male	74	7
218	6	male	74	7	39	85.68	75	1	0.776	85
218	12	male	74	7	41	92.82	75	1	0.785	90
219	0	female	71	8
219	6	female	71	8	40	74.97	95	1	0.824	95
219	12	female	71	8	42	82.11	95	1	0.824	90
220	0	male	64	8
220	6	male	64	8	34	71.4	70	1	0.703	60
220	12	male	64	8	35	82.11	60	1	0.723	80
221	0	female	69	8
221	6	female	69	8	37	74.97	80	1	0.824	80
221	12	female	69	8	40	82.11	85	1	1	85
222	0	male	71	8
222	6	male	71	8	39	82.11	80	1	1	91
222	12	male	71	8	35	67.83	80	1	0.761	90
223	0	female	82	9
223	6	female	82	9	41	89.25	80	1	0.776	85
223	12	female	82	9	43	92.82	85	1	0.838	75
224	0	female	74	7
224	6	female	74	7	35	67.83	80	1	0.703	64
224	12	female	74	7	29	53.55	70	0	0.655	33
225	0	male	74	7
225	6	male	74	7
225	12	male	74	7	44	92.82	90	1	0.162	48
226	0	female	74	7
226	6	female	74	7	46	92.82	100	1	1	75
226	12	female	74	7	48	99.96	100	1	1	93
227	0	male	79	9
227	6	male	79	9	33	67.83	70	0	0.723	75
227	12	male	79	9
228	0	female	64	9
228	6	female	64	9	32	67.83	65	0	0.756	74
228	12	female	64	9	37	82.11	70	0	0.708	82
229	0	male	63	8
229	6	male	63	8	35	71.4	75	1	0.776	80
229	12	male	63	8	35	71.4	75	1	0.771	81
230	0	male	72	8
230	6	male	72	8	48	99.96	100	1	1	10
230	12	male	72	8	48	99.96	100	1	1	100
231	0	male	68	8
231	6	male	68	8	35	74.97	70	1	0.708	79
231	12	male	68	8	39	78.54	85	1	0.824	86
232	0	female	73	8
232	6	female	73	8
232	12	female	73	8
233	0	female	73	9
233	6	female	73	9	41	78.54	95	1	0.824	86
233	12	female	73	9	46	92.82	100	1	1	95
234	0	male	70	9
234	6	male	70	9	44	89.25	95	1	1	94
234	12	male	70	9	48	99.96	100	1	1	100
235	0	male	70	10
235	6	male	70	10
235	12	male	70	10
236	0	male	77	10
236	6	male	77	10
236	12	male	77	10
237	0	male	71	9
237	6	male	71	9	46	96.39	95	1	1	82
237	12	male	71	9	47	99.96	95	1	1	91
238	0	male	73	9
238	6	male	73	9	35	71.4	75	0	0.776	81
238	12	male	73	9	30	60.69	65	0	0.776	66
239	0	male	57	9
239	6	male	57	9	45	92.82	95	1	1	95
239	12	male	57	9	43	92.82	85	1	0.838	90
240	0	male	69	9
240	6	male	69	9	46	96.39	95	1	0.838	95
240	12	male	69	9	46	96.39	95	1	1	90
241	0	male	69	8
241	6	male	69	8	43	85.68	95	1	1	87
241	12	male	69	8	43	85.68	95	1	1	87
242	0	female	65	9
242	6	female	65	9	40	85.68	80	1	1	85
242	12	female	65	9	44	96.39	85	1	1	91
243	0	female	83	9
243	6	female	83	9	39	89.25	70	1	1	72
243	12	female	83	9	42	96.39	75	1	1	72
244	0	male	71	9
244	6	male	71	9	40	89.25	75	1	0.824	70
244	12	male	71	9	37	85.68	65	1	0.824	72
245	0	male	72	9
245	6	male	72	9
245	12	male	72	9
246	0	female	73	7
246	6	female	73	7	41	85.68	85	1	1	90
246	12	female	73	7	35	78.54	65	1	0.723	75
247	0	female	58	8
247	6	female	58	8	22	46.41	45	0	0.559	30
247	12	female	58	8	26	49.98	60	0	0.627	47
248	0	female	75	9
248	6	female	75	9	38	78.54	80	1	0.824	76
248	12	female	75	9	35	71.4	75	0	0.776	78
249	0	female	62	8
249	6	female	62	8	41	85.68	85	1	1	84
249	12	female	62	8	44	96.39	85	1	1	84
250	0	female	58	7
250	6	female	58	7	42	96.39	75	1	0.592	56
250	12	female	58	7	40	92.82	70	1	0.66	60
251	0	male	43	7
251	6	male	43	7	21	46.41	40	1	0.592	62
251	12	male	43	7	18	39.27	35	1	0.258	39
252	0	female	66	8
252	6	female	66	8	40	85.68	80	1	0.824	80
252	12	female	66	8	41	85.68	85	1	1	88
253	0	male	75	9
253	6	male	75	9
253	12	male	75	9
254	0	male	74	10
254	6	male	74	10	47	96.39	100	1	1	94
254	12	male	74	10	46	99.96	90	1	1	85
255	0	female	76	10
255	6	female	76	10	36	82.11	65	0	0.776	71
255	12	female	76	10	41	96.39	70	1	1	58
256	0	male	75	9
256	6	male	75	9	35	74.97	70	0	0.824	80
256	12	male	75	9	42	92.82	80	1	1	77
257	0	male	55	9
257	6	male	55	9	47	99.96	95	1	1	99
257	12	male	55	9	48	99.96	100	1	1	99
258	0	female	74	9
258	6	female	74	9
258	12	female	74	9
259	0	female	63	9
259	6	female	63	9	40	78.54	90	0	0.776	90
259	12	female	63	9	45	99.96	85	1	1	100
260	0	female	85	9
260	6	female	85	9	43	96.39	80	1	1	89
260	12	female	85	9	36	78.54	70	1	0.771	70
261	0	male	71	10
261	6	male	71	10
261	12	male	71	10
262	0	female	61	5
262	6	female	61	5	32	71.4	60	0	0.708	79
262	12	female	61	5	24	57.12	40	0	0.655	75
263	0	male	70	8
263	6	male	70	8
263	12	male	70	8
264	0	male	67	8
264	6	male	67	8	46	96.39	95	1	1	96
264	12	male	67	8	47	99.96	95	1	1	93
265	0	female	70	9
265	6	female	70	9	45	96.39	90	1	1	75
265	12	female	70	9	46	99.96	90	1	1	64
266	0	female	79	9
266	6	female	79	9	40	89.25	75	1	1	100
266	12	female	79	9	41	96.39	70	1	1	95
267	0	male	51	9
267	6	male	51	9	48	99.96	100	1	0.818	90
267	12	male	51	9	48	99.96	100	1	1	92
268	0	female	84	9
268	6	female	84	9
268	12	female	84	9	48	99.96	100	1	1	81
269	0	male	84	9
269	6	male	84	9	45	96.39	90	1	1	95
269	12	male	84	9
270	0	male	59	9
270	6	male	59	9	28	60.69	55	1	0.627	75
270	12	male	59	9	25	49.98	55	1	0.723	80
271	0	male	60	9
271	6	male	60	9	47	99.96	95	1	1	90
271	12	male	60	9	47	99.96	95	1	1	98
272	0	male	70	9
272	6	male	70	9
272	12	male	70	9
273	0	male	60	9
273	6	male	60	9	29	49.98	75	0	0.627	34
273	12	male	60	9	28	53.55	65	0	0.496	15
274	0	female	60	9
274	6	female	60	9
274	12	female	60	9
275	0	female	60	9
275	6	female	60	9	46	99.96	90	1	1	85
275	12	female	60	9	48	99.96	100	1	1	97
276	0	female	56	6
276	6	female	56	6	27	57.12	55	0	0.723	72
276	12	female	56	6	37	78.54	75	1	0.776	80
277	0	female	77	10
277	6	female	77	10	47	99.96	95	1	1	100
277	12	female	77	10	46	96.39	95	1	1	95
278	0	female	73	8
278	6	female	73	8	38	74.97	85	0	0.776	91
278	12	female	73	8	40	85.68	80	1	1	87
279	0	female	62	9
279	6	female	62	9	37	82.11	70	0	0.824	82
279	12	female	62	9	38	82.11	75	1	0.824	92
280	0	female	77	5
280	6	female	77	5
280	12	female	77	5
281	0	male	58	10
281	6	male	58	10	29	60.69	60	0	0.723	62
281	12	male	58	10	45	92.82	95	1	1	74
282	0	female	63	7
282	6	female	63	7
282	12	female	63	7
283	0	female	68	9
283	6	female	68	9	38	82.11	75	1	0.776	95
283	12	female	68	9	42	92.82	80	1	0.824	85
284	0	male	71	8
284	6	male	71	8
284	12	male	71	8	40	74.97	95	1	1	92
285	0	female	71	8
285	6	female	71	8
285	12	female	71	8
286	0	female	82	6
286	6	female	82	6	30	64.26	60	1	0.592	52
286	12	female	82	6	28	60.69	55	1	0.655	50
287	0	male	75	9
287	6	male	75	9	46	99.96	90	1	1	98
287	12	male	75	9	46	99.96	90	1	1	100
288	0	female	72	10
288	6	female	72	10	39	82.11	80	1	1	87
288	12	female	72	10	46	99.96	90	1	1	100
289	0	female	77	9
289	6	female	77	9
289	12	female	77	9
290	0	male	57	7
290	6	male	57	7	48	99.96	100	1	1	92
290	12	male	57	7	48	99.96	100	1	1	90
291	0	female	68	8
291	6	female	68	8
291	12	female	68	8
292	0	female	66	9
292	6	female	66	9	39	82.11	80	1	0.838	83
292	12	female	66	9	40	85.68	80	1	1	86
293	0	male	89	8
293	6	male	89	8	41	85.68	85	1	1	86
293	12	male	89	8	43	92.82	85	1	1	85
294	0	female	54	9
294	6	female	54	9	44	92.82	90	1	0.824	96
294	12	female	54	9	44	92.82	90	1	1	95
295	0	female	73	8
295	6	female	73	8	46	92.82	100	1	1	85
295	12	female	73	8	47	99.96	95	1	1	90
296	0	female	74	7
296	6	female	74	7	34	67.83	75	0	0.627	78
296	12	female	74	7	36	78.54	70	1	0.776	74
297	0	female	60	9
297	6	female	60	9	20	49.98	30	0	0.66	50
297	12	female	60	9	31	71.4	55	0	0.723	61
298	0	female	76	9
298	6	female	76	9	20	46.41	35	0	0.559	26
298	12	female	76	9
299	0	male	76	9
299	6	male	76	9	38	67.83	95	1	0.824	90
299	12	male	76	9	35	71.4	75	1	0.824	88
300	0	female	73	6
300	6	female	73	6	34	64.26	80	0	0.771	63
300	12	female	73	6	43	92.82	85	1	0.776	50
301	0	female	73	8
301	6	female	73	8	39	82.11	80	1	0.824	85
301	12	female	73	8	32	67.83	65	1	0.776	90
302	0	female	72	8
302	6	female	72	8	33	71.4	65	1	0.776	80
302	12	female	72	8
303	0	female	72	8
303	6	female	72	8	25	42.84	65	0	0.723	40
303	12	female	72	8	27	46.41	70	0	0.771	33
304	0	female	67	9
304	6	female	67	9	25	42.84	65	0	0.723	35
304	12	female	67	9	24	49.98	50	0	0.723	36
305	0	male	80	9
305	6	male	80	9	48	99.96	100	1	1	95
305	12	male	80	9	48	99.96	100	1	1	99
306	0	male	79	10
306	6	male	79	10	37	74.97	80	1	0.824	80
306	12	male	79	10	45	96.39	90	1	1	96
307	0	male	70	8
307	6	male	70	8	26	53.55	55	1	0.776	83
307	12	male	70	8	40	85.68	80	1	0.838	94
308	0	male	57	9
308	6	male	57	9	28	57.12	60	1	0.723	28
308	12	male	57	9	40	78.54	90	1	0.776	50
309	0	male	85	9
309	6	male	85	9
309	12	male	85	9
310	0	female	72	7
310	6	female	72	7	23	53.55	40	0	0.66	69
310	12	female	72	7	25	53.55	50	0	0.776	65
311	0	female	71	8
311	6	female	71	8	36	74.97	75	0	0.756	90
311	12	female	71	8	45	99.96	85	1	1	93
312	0	female	67	9
312	6	female	67	9	31	67.83	60	0	0.655	59
312	12	female	67	9	36	74.97	75	1	0.756	64
313	0	female	63	6
313	6	female	63	6
313	12	female	63	6
314	0	female	72	8
314	6	female	72	8	48	99.96	100	1	1	100
314	12	female	72	8	48	99.96	100	1	1	100
315	0	male	59	9
315	6	male	59	9	35	78.54	65	1	0.775	80
315	12	male	59	9	39	85.68	75	1	1	87
316	0	male	71	10
316	6	male	71	10	45	92.82	95	1	0.838	98
316	12	male	71	10	47	96.39	100	1	1	95
317	0	female	59	9
317	6	female	59	9	30	49.98	80	1	0.776	80
317	12	female	59	9	43	85.68	95	1	0.824	85
318	0	female	72	9
318	6	female	72	9
318	12	female	72	9
319	0	female	62	8
319	6	female	62	8	24	49.98	50	0	0.66	52
319	12	female	62	8	21	46.41	40	0	0.66	50
320	0	female	67	9
320	6	female	67	9	40	89.25	75	1	1	89
320	12	female	67	9	45	92.82	95	1	1	88
321	0	male	80	8
321	6	male	80	8
321	12	male	80	8
322	0	female	65	9
322	6	female	65	9	38	78.54	80	0	0.776	75
322	12	female	65	9	42	89.25	85	1	1	80
323	0	female	72	9
323	6	female	72	9
323	12	female	72	9
324	0	female	52	8
324	6	female	52	8	33	64.26	75	1	0.723	73
324	12	female	52	8	40	74.97	95	1	0.824	78
325	0	male	75	10
325	6	male	75	10	41	85.68	85	1	0.824	90
325	12	male	75	10	28	53.55	65	0	0.771	73
326	0	female	74	9
326	6	female	74	9
326	12	female	74	9
327	0	male	61	9
327	6	male	61	9
327	12	male	61	9
328	0	male	76	9
328	6	male	76	9
328	12	male	76	9	22	39.27	55	0	0.708	70
329	0	female	76	9
329	6	female	76	9	47	99.96	95	1	1	95
329	12	female	76	9	47	99.96	95	1	1	95
330	0	female	53	9
330	6	female	53	9	30	60.69	65	1	0.776	82
330	12	female	53	9	28	57.12	60	1	0.66	75
331	0	female	85	6
331	6	female	85	6
331	12	female	85	6
332	0	female	58	10
332	6	female	58	10	39	82.11	80	1	0.838	80
332	12	female	58	10	47	99.96	95	1	1	91
333	0	female	70	9
333	6	female	70	9	41	85.68	85	1	1	81
333	12	female	70	9	46	99.96	90	1	1	82
334	0	female	73	7
334	6	female	73	7	10	17.85	25	0	0.162	47
334	12	female	73	7
335	0	female	73	7
335	6	female	73	7	45	99.96	85	1	1	80
335	12	female	73	7	44	96.39	85	1	1	93
336	0	female	68	9
336	6	female	68	9	25	46.41	60	1	0.723	83
336	12	female	68	9	43	89.25	90	1	0.66	72
337	0	female	49	8
337	6	female	49	8	40	82.11	85	1	1	90
337	12	female	49	8	41	89.25	80	1	1	80
338	0	male	72	7
338	6	male	72	7
338	12	male	72	7
339	0	female	76	8
339	6	female	76	8	35	82.11	60	1	0.755	87
339	12	female	76	8	42	92.82	80	1	0.707	94
340	0	female	64	9
340	6	female	64	9	34	85.68	50	1	1	40
340	12	female	64	9
341	0	female	64	9
341	6	female	64	9	44	96.39	85	1	1	83
341	12	female	64	9	40	78.54	90	1	0.824	89
342	0	female	82	10
342	6	female	82	10	44	92.82	90	1	1	79
342	12	female	82	10	44	96.39	85	1	1	85
343	0	female	69	9
343	6	female	69	9	43	89.25	90	1	1	84
343	12	female	69	9	43	92.82	85	1	1	64
344	0	female	70	10
344	6	female	70	10	42	92.82	80	1	0.824	85
344	12	female	70	10	34	64.26	80	1	0.771	80
345	0	female	71	7
345	6	female	71	7
345	12	female	71	7	13	28.56	25	0	0.258	20
346	0	male	71	7
346	6	male	71	7	34	71.4	70	1	0.776	54
346	12	male	71	7	26	57.12	50	1	0.723	47
347	0	female	72	8
347	6	female	72	8	45	92.82	95	1	0.824	96
347	12	female	72	8	47	99.96	95	1	1	75
348	0	male	72	8
348	6	male	72	8	44	96.39	85	1	0.818	84
348	12	male	72	8	44	96.39	85	1	0.818	85
349	0	female	84	9
349	6	female	84	9	40	89.25	75	1	0.824	86
349	12	female	84	9	45	96.39	90	1	1	81
350	0	female	70	8
350	6	female	70	8
350	12	female	70	8
351	0	male	72	10
351	6	male	72	10	36	82.11	65	0	0.776	78
351	12	male	72	10	39	85.68	75	1	0.824	40
352	0	male	65	9
352	6	male	65	9
352	12	male	65	9
353	0	male	73	9
353	6	male	73	9	42	89.25	85	1	0.838	71
353	12	male	73	9	45	99.96	85	1	1	66
354	0	male	62	9
354	6	male	62	9	40	92.82	70	1	1	85
354	12	male	62	9	43	96.39	80	1	1	86
355	0	female	69	10
355	6	female	69	10	47	99.96	95	1	1	85
355	12	female	69	10	48	99.96	100	1	1	87
356	0	female	66	10
356	6	female	66	10	33	64.26	75	0	0.723	80
356	12	female	66	10	38	74.97	85	0	0.776	80
357	0	male	62	9
357	6	male	62	9	40	82.11	85	1	0.824	88
357	12	male	62	9	38	82.11	75	1	0.761	83
358	0	female	71	9
358	6	female	71	9	39	82.11	80	1	1	87
358	12	female	71	9	47	99.96	95	1	1	85
359	0	female	60	9
359	6	female	60	9	44	89.25	95	1	1
359	12	female	60	9	45	99.96	85	1	1	89
360	0	male	77	10
360	6	male	77	10	41	96.39	70	1	1	96
360	12	male	77	10	46	99.96	90	1	1	91
361	0	male	67	10
361	6	male	67	10	40	85.68	80	1	0.776	80
361	12	male	67	10	33	74.97	60	1	0.723	79
